# Supplementary material for: Risk Assessment Considering the Bioavailability of 3-β-d-Glucosides of Deoxynivalenol and Nivalenol through Food Intake in Korea
Source: Toxins (Basel). 2023 Jul 18;15(7):460. doi: 10.3390/toxins15070460 (PMC10467052; doi:10.3390/toxins15070460)
Supplement: Supplementary file 1 [file toxins-15-00460-s001.zip]

Archive with 1 entries (1 files):
- toxins-2448079-supplementary.pdf
